# Supplementary material for: Circulating Biomarkers in Localized Anal Squamous Cell Carcinoma Across Treatment Timepoints: A Systematic Review
Source: Cancers (Basel). 2026 May 18;18(10):1626. doi: 10.3390/cancers18101626 (PMC13204479; doi:10.3390/cancers18101626)
Supplement: Supplementary file 1 [file cancers-18-01626-s001.zip]

Archive with 2 entries (2 files):
- Supplementary Table S1. Risk of Bias assessment - NOS.pdf
- Supplementary Table S2. Summary Matrix.pdf
